# Supplementary material for: Genome-wide association for grain yield under rainfed conditions in historical wheat cultivars from Pakistan
Source: Front Plant Sci. 2015 Sep 22;6:743. doi: 10.3389/fpls.2015.00743 (PMC4585131; doi:10.3389/fpls.2015.00743)
Supplement: Supplementary Table 1 — Passport data of historical set of Pakistan decrypting for each cultivar; its synonym, release year, released by, CIMMYT Br Line, plant height, pedigree and selection History. [file Table1.XLSX]

## Sheet: supplementary table
Sno	Variety	Synonym	release year	Released by	CIMMYT Br Line	Semidwarf (the variety carries Rht dwarfing gene)	Pedigree	Selection History
1	C-518		1933	WRI,AARI,Faisalabad,Punjab		No Info	SH-88/90A-204//MH97	NA
2	C-591		1934	NARC,Islamabad		No Info	PRL/PASTOR//2236(V6550/SUTLEH-86)	BR.4489-3B-6B-1B-0B
3	CM-24/87		1940	WRI,Sakrand,Sindh		Yes	CNO SIB/NO/3/C273//NP875/PI SIB/4/HD1981
4	C-228		1941	WRI,Sakrand,Sindh	LIRA	Yes	KVZ/TRM//PTM/ANA	CM43903-H-4Y-1M--1Y-3M-3Y-0B or CM43903-H-4Y-1M-1Y-3M-3Y-0B-0PAK (PAK)
5	C-217		1944	WRI,AARI,Faisalabad,Punjab		No Info	KHP/D31708//CM74A370/3/CNO79/4/RL6043/4*NAC or KHP/D31708//CM74A370/3/CIANO79/4/RL6043/*4NAC	PBD795-23A-1A-0A
6	C-250		1944	WRI,AARI,Faisalabad,Punjab		Yes	CROW'S'/NAC//BOW'S'	PB 222138-3A-0A-0A-231A-0A
7	C-273		1957	RARI,AARI,Bahawalpur,Punjab
8	C-271		1957	AZARI,Bhakkar,Punjab
9	Dharabi		1958	NIFA,Peshawar,NWFP
10	dirik		1958	WRI,AARI,Faisalabad,Punjab		Yes	PIT/GB//C271	PK50-18A-4A-13A-0A
11	localwhite		1960	WRI,AARI,Faisalabad,Punjab		Yes	BB/GLL/3/GTO/7C//BB/CNO67	CM32347-3M-1Y-1M-1Y-1K-0A-0PAK
12	ZA-77	ZA-77; ZA77	1965	PARC,Islamabad		Yes	PFAU/SERI//BOW	CM85295-101TOPY-2M-0Y-0M-3Y-0M-0SY [or CMSS97M00306S-0P5M-095Y-90M-010Y]
13	MexiPak-65		1965	NIA,Tandojam,Sindh
14	Khushal		1969	WRI,AARI,Faisalabad,Punjab	SONALIKA	Yes	II53-388/AN//YT54/N10B/3/LR64/4/B4946.A.4.18.2.IY/Y53//3*Y50	II18427-0PAK
15	C-306		1969	RARI,ARRI,Bahawalpur,Punjab		No Info	AU/UP301//GLL/Sx/3/PEW S/4/MAI S/MAY A S//PEWS	CM.67245-C-2M-OY
16	Barani-70		1970	RARI,ARRI,Bahawalpur,Punjab		Yes	CNO/LR64A*2//SN64/SN63 or CNO/LR64*2/SON64/SON	PK6149-1B-0B-KG-1B-0B
17	Noshera-96	NOWSHERA96; NOWSHERA-96	1970	-		No	C516/C591
18	Chenab-70	CHENAB70; CHENAB-70; CHINOB-70; CHANAB-70	1970	-		No Info	HARD FEDERATION X 9D
19	Nuri-70		1970	-		No	HARD FED/9D
20	BlueSilver		1971	-		No Info	C 230 X IP 165
21	SA-42		1971	-		No Info	C 209 X C 591
22	Lyllpur-73		1973	-		No Info
23	Sandal		1973	-		No Info	T9 X 8A
24	Tarnab-73	TARNAB73; TARNAB-73	1973	-		No	T9/8D or T9 X 8A
25	Potowar-73	POTHOWAR-73; POTHOWAR73	1973	BARI,AARI,Chakwal,Punjab		No Info	ATTILA/3/HUI/CARC//CHEN/CHTO/4/ATTILA	CMBW90M4860-0T0PY-16M-10M-010Y-1M-015Y-0Y
26	Pari-73		1973	BARI,AARI,Chakwal,Punjab		Yes	FORLANI/ACC//ANA or Fln/ACS//ANA	SWM4578-56M-3Y-3M-0Y-0PAK
27	Yecora	YECORA 70; YECORA-70, YECORA-F70	1974	WRI,AARI,Faisalabad,Punjab		Yes	BUC'S'/FCT'S'	CM64663-7M-0Y-0M-7Y-0M
28	SA75		1975	WRI,AARI,Faisalabad,Punjab	CATBIRD	Yes	CHUM18/BAU	CM92991-59-0Y-0M-5Y-0B or CM91045
29	SA-72		1975	WRI,AARI,Faisalabad,Punjab		Yes	C-271/WILLET-DWARF//SONORA-64	PK 146-12A-4A-0A
30	Lu-26		1976	-
31	Punjab-76		1976	-
32	Sonalika		1978	RARI,AARI,Bahawalpur,Punjab		Yes	SASONO KOMOGI/NORIN//BOB'S'	PB18551-2B-1B-1B-2B-1B-0B
33	Zarghoon	ZARGHOON79; ZARGHOON-79	1979	-
34	D97		1980	-		No	FORD//DUNDEE/BOBIN or FORD/DONDEE ( I )
35	Punjab-81	PUNJAB81; PUNJAB-81	1981	WRI,AARI,Faisalabad,Punjab		No Info	PBW65/2*Pastor	CGSS974000367-099 TOP-067Y-099M--099Y-099B-16Y--0B
36	Pak-81	PAK81; PAK-81	1981	WRI,AARI,Faisalabad,Punjab		Yes	FURY//KAL/BB	CM37138-48Y-1M-5Y-1M-4V-5Y-0A-0PAK
37	Faisalabad-83	FAISALABAD 83; FAISALABAD-83; FAISALABAD83	1983	WRI,AARI,Faisalabad,Punjab		Yes	MAYA/MON//KVZ/TRM	CM44083-N-3Y-1M-1Y-1M-1Y-0B
38	Kohinoor-83		1983	NIFA,Peshawar,NWFP		No Info	PT'S'/3/TOB/LFN//BB/4/BB/HD-832-5//ON/5/G-V/ALD'S'//HPO	BR 3385-3B-1B-0B
39	TJ83		1983	NIFA,Peshawar,NWFP		No Info	PFAU'S'/SERI//BOW'S'	CM 85295-0101TOPY-2M-0Y-0M-3Y-0M
40	Barani-83	BARANI-83; BARANI83	1983	PARC,Islamabad		Yes	DWL5023/SNB//SNB	CM84986-H-1M-3M-2B-0Y
41	Sarhad-82	SARHAD82; SARHAD-82	1983	PARC,Islamabad		No Info	JUP/ALD'S'//KLT'S'/3/VEE'S'/6/BEZ//TOB/8156/4/ON/3/6*TH/KF//6*LEE/KF/5	ICW91-0321-2AP-0TS-1AP-2AP-0L-0AP
42	Faisalabad-85	FAISALABAD 85; FAISALABAD-85; FAISALABAD85	1985	PARC,Islamabad		No Info	CHIL/2*STAR	CM112793-0TOPY-8M-020-010M-3Y-010M-10Y
43	Wadanak	WADANAK85; WADANAK-85; WADANA K85	1985	WRI,AARI,Faisalabad,Punjab	ATTILA	Yes	WL 711/CROW "S"	PB1954-9A-0A-0A-0PAK [PAK] or PB 19545-9A-0A-1A-0A-PAK
44	Punjab-85	PUNJAB-85; PUNJAB85	1985	WRI,AARI,Faisalabad,Punjab		Yes	BURGUS/SORT 12-13//KAL/BB/3/PAK 81	PB 21912-11A-0A-0A-59A-0A-0A
45	Sarsabz-86	SARSABAZ	1985	-	BAGULA	Yes	TTR/JUN	CM59123-3M-1Y-2M-1Y-2M-2Y-0M-0PAK[PAK]
46	Satluj-86		1986	NIA,Tandojam,Sindh		No Info	ULC/PVN//TAN/3/BUC	CM96119-43Y-0M-0Y-4M-0RES-0PAK
47	Khyber-87	KHYBER87; KHYBER-87	1987	-		Yes	21931-CHAPINGO53/ANDES SIB/3/Y50/4/C271	PK937-17F-3K-2F
48	Chakwal-86	CHAKWAL86; CHAKWAL-86; CHAKWAL86	1988	-	LIRA	Yes	KVZ/TRM//PTM/ANA	CM43903-H-4Y-1M-1Y-3M-2Y-0B
49	Shalimar-88	SHALIMAR 88; SHALIMAR88; SHALIMAR-88	1988	AEARC,Tandojam,Sindh		Yes	WL 711/CROW"S"
50	Pasina-90	PASEENA 90; PASINA90; PASINA-90	1990	WRI,AARI,Faisalabad,Punjab	TEETER	Yes	ORE F1 158/FDL//MFN/2*TIBA63/3/COC	CM37987-I-1Y-5M-0Y-0PAK
51	Inqilab-91	INQALAB91; INQALAB-91	1991	WRI,AARI,Faisalabad,Punjab		No Info	V-1562//CHRC'S'/HORK/3/KUFRA-I/4/CARP'S'/BJY'S'	PB24883-B-1A-0A
52	Soghat-90	SOGHAT90; SOGHAT-90	1991	WRS,(BARI),Rawalpindi,Punjab		Yes	PSN/BOW	CM69560-1M-1Y-1M-2Y-0M-0PAK[PAK]
53	Anmol-91	ANMOL-91; ANMOL91	1991	-		No Info	LUAN/KOH-97	PBP29645-14A-18A-8A-4A-2A-0A
54	Rohtas-90	ROHTAS90; ROHTAS-90	1991	-		No Info
55	Pasban-90	PASBAN90; PASBAN-90	1991	Univ.,Agri.,Faisalabad,Punjab		Yes	BLS/KHUSHAL
56	Bakhtawar-92		1992	WRI,AARI,Faisalabad,Punjab		Yes	BB/NOR67	II27100-307M-100A-0A-0PAK
57	Pirsabak-91	PIRSABAK-91; PIRSABAQ 91	1992	RARI,AARI,Bahawalpur,Punjab		Yes	KAUZ//ALTAR84/AOS	CM111633-6M-20Y-10M-10M-2Y-0M-0B
58	Watan	V 87094; V87094; WATAN 93; WATTAN	1993	NIA,Tandojam,Sindh		Yes	OPATA/BOW'S'	CM 83398-2M-0Y-0M-5Y-0M
59	Kaghan-93	KAGHAN93; KAGHAN-93	1993	-		No Info	CMH-77A917/PKV 1600//RL6010/6*SKA
60	Zardana-89	ZARDANA-89; ZARDANA 89; ZARDANA89	1993	ARS,Serai,Naurang,Bannu,NWFP		Yes	PJ/GB55 or PJ62/GB55	II8156-0PAK
61	BWP-97	BAHAWALPUR-79; BAHAWALPUR79	1993	WRI,AARI,Faisalabad,Punjab	ATTILA	Yes	NORD-DESPREZ(ND)/VG-9144//KALYANSONA/BLUEBIRD/3/YACO/4/VEERY-5	CM85836-50Y-0M-0Y-3M-0Y
62	Sariab-92	SARIAB92; SARIAB-92	1993	-		Yes	CHENAB2000/INQ-91
63	Potowar-93	POTHOWAR-93; POTHOWAR93	1994	-		No Info	SPARROW/INIA//V.7394/WL711/13/BAUS	BR2974-2B-1B-9B-0B
64	Kiran-95	KIRAN-95; KIRAN95	1995	-		No Info	BUC or BUCS/4/TZPP/IRN46	CNO 67/3/PRI=FLAKE
65	SAAR		1995	-		No Info	INQALAB 91*2/TUKURU	CGSS99B00015F-099Y-099M-099Y-099M-29Y-0B-0ID
66	Parwaz-94	PARWAZ94; PARWAZ-94; PERWAZ 94	1995	-		Yes	OASIS/SKAUZ//4*BCN/3/2*PASTOR	CMSS00Y01881T-050M-030Y-030M-030WGY-33M-0Y-0S
67	Kohsar-95	KOHSAR-95; KOHSAR95	1996	-
68	Suleman-96	SULEMAN96; SULEMAN-96; SULAIMAN 96	1996	CCRI,Pirsabak,NWFP		Yes	BUC/FLK//MYNA/VUL	CM91575-2Y-0M-0Y-1M-0Y
69	Tatara-96		1996	WRI,AARI,Faisalabad,Punjab	BLUEBIRD	Yes	CNO//SN64/KLRE/3/8156	II23584-25Y-6M-0Y-0PAK
70	Abadgar	ABADGAR93; ABADGAR-93	1996	CCRI,Pirsabak/AARI,F.Abad,NWFP/Punjab	VEERY	Yes	KVZ/BUHO//KAL/BB	CM33027-F-15M-500Y-0M-76B-0Y-0PAK
71	Shahkar-95	SHAHKAR-95; SHAHKAR-95	1996	WRI,AARI,Faisalabad,Punjab	BLUEBIRD	Yes	CNO67//SN64/KLRE/3/8156	II23584-303M-0Y-11A-1A-1436-0PAK
72	NIFA-Bathor		1996	-		Yes	V.5648/PARULA or V.5648/PRL	PB20089-7A-4A-0A
73	Kohistan-97	KOHISTAN97; KOHISTAN-97	1997	-		Yes	KVZ/3/TOB/CTFN/BB/4/BLO/5/VEE#5/6/BOW/3/YD//BB/CHA	CM 75650-C-1M-1Y-3M-3Y-OB or CM75650-C-1M-1Y-3M-3Y-0B-0PAK
74	Chakwal-97	CHAKWAL97; CHAKWAL97, CHAKWAL-97	1997	WRI,AARI,Faisalabad,Punjab		Yes	INIA F66/TH.DISTICHUM//INIAF66/3/GENARO T81 or INIA F66/A.DISTCHUM//INIA66/3/GEN	W.5898-1
75	Drawar-97		1997	-
76	MH-97	M.H.97; MH97; MH 97	1997	CCRI,Pirsabak,NWFP		Yes	KAUZ/PASTOR	CMSS93B00025S-48Y-010M-010Y-4Y-0M
77	Fakhr-e-sarhad	FAKR-E-SARHAD; FAKHRE SARHAD	1998	CCRI,Pirsabak,NWFP		Yes	MUNIA/CHTO//AMSEL	CMSS93B00729S-23Y-010M-010Y-010M-7Y-1M-0Y
78	Margalla-99	MARGALLA99; MARGALLA-99	1999	CCRI,Pirsabak,NWFP		No Info		NA
79	Iqbal-2000	IQBAL2000; IQBAL-2000	2000	WRS,(BARI),Rawalpindi,Punjab		No	BURT/KENYA//QUETA(L)/3/NAD63
80	Bhakhar-2000		2000	WRS,(BARI),Rawalpindi,Punjab		No Info	URES/BOW`S	CM78108-1M-20Y-2M-18Y-0B
81	Chenab-2000	CHENAB2000; CHANAB 2000	2000	WRI,AARI,Faisalabad,Punjab		Yes	AMSEL/ATTILA//INQ-91/PEW'S'
82	BWP-2000	BWP-2000; BWP 2000	2000	WRI,AARI,Faisalabad,Punjab		Yes	NAI60/CB151/S949/3/MEXIPAK	PK6841-2A-2A-1A-0A
83	Auqab-2000	UQAB	2000	WRI,AARI,Faisalabad,Punjab		Yes	INIA/3/SN64/P4160(E)//SN64 or INIA/3/SON64/P4160(E)//SON64	PAK 6841-2A-1A-0A
84	Saleem-2000	SALEEM-2000; SALEEM2000	2000	WRI,AARI,Faisalabad,Punjab	LIRA	Yes	KVZ/TRM//PTM/ANA	CM43903-H-4Y-1M-1Y-3M-3Y-0B-0PAK
85	Marvi-2000	MARVI; MARVI-2000;	2000	RARI,AARI,Bahawalpur,Punjab		No Info	PB85/NKT'S'	BR2194-12B-0B
86	Wafaq-2001	WAFAQ-2001; WAFAQ2001	2001	-		No Info	Kauz/Yaco//Kauz	CRG 873-5Y-010M-0Y-0PAK
87	Punjnad-2001	PUNJNAD-01; PUNJNAD01; PUNJNAD 2001	2001	WRI,AARI,Faisalabad,Punjab		Yes	INIA F 66/TH.DISTICHUM//INIA F 66/3/GENARO T 81 or INIA F 66/ A.DISTCHUM//INIA66/3/GEN	W.8461-R or W.8461-R-0PAK(PAK)
88	Saleem-2002		2002	-		Yes	C271//LR64/SN64
89	GA-2002	GA2002; GA-2002; G.A.2002	2002	-		No Info	NAI60/CB151//S949/3/MEXIPAK	NA
90	UFAQ	UFAQ-2002; UFAQ2002	2002	-		Yes	NAI60/CB151/S949/3/MEXIPAK
91	Bhakkar-2002		2002	-
92	AS-2002	AS2002; AS-2002; A.S.2002	2002	CCRI,Pirsabak,NWFP		No Info	CHAM6//KITE/PGO	ICW93-0032-7F-0K-0F.
93	SH-2002	S.H. 2002; S.H. 2003	2002	-
94	Moomal-2002	MOOMAL-2002; MOOMAL2002; MOOMAL2002	2002	WRI,AARI,Faisalabad,Punjab		No Info	CNO67//SN64/KLRE/3/8156	II23584-17Y-1A-0A-OPAK
95	Manthar-03	MANTHAR-03; MANTHAR	2003	-
96	SH-2003		2003	CCRI,Pirsabak,NWFP	BOBWHITE	Yes	AU//KAL/BB/3/WOP	CM33203-K-9M-24Y-0M
97	Bhittai		2004	ARI,Sariab,Quetta,Balochistan		Yes	BB/GLL//CARP/3/PVN	CM33483-C-7M-1Y-0M-0PAK[PAK]
98	Td-1	TD1, TD 1	2004	NIA,Tandojam,Sindh	BUCKBUCK	Yes	BY/MAYA/4/BB//HD832.5.5/ON/3/CNO67/PJ62 or PITIC-62/FROND//MEXIPAK/3/PITIC-62/MAZOE-79-75-76 [wheatpedigree.net] or PI/FRND//MXP/3/PI/M20/79	CM31678-0PAK or S89-75-76-RS
99	Rashkoh-2005	RASKOH-2005; RASKOH2005	2005	-		No Info	CHIL / ALD // PVN / Yecora-70	NA
100	Pirsabak-2005	PIRSBAK; PIRSABAK BARANI-05; PIRSABAK BARANI 2005; PIRSABAQ 05; PIR SABAQ-05	2005	-
101	Imdad-2005	IMDAD-2005; IMDAD2005; IMDAD2005	2006	-		No Info	CHILL/2* STAR/4/BOW//BUC/PVN/3/2*VEE#10	CMSS95Y00645-100Y-200M-17Y-10M-0Y-0PAK
102	Fareed-06	FAREED2006; FAREED-2006; FARID2006; FARID-2006; FARID 2006; FAREED 06	2006	WRI,AARI,Faisalabad,Punjab		No Info	INQALAB-91/FINK'S'	PB25552-1A-0A-0A-1A-0A
103	Khirman-2006		2006	-
104	SKD-1	SKD 1; SKD1	2006	-		No Info	LU 26/HD 21790/ 2*INQALAB 91	PB 28633P-2A-6A-0A
105	Seher-2006	SEHR 2006; SEHER2006; SEHER-2006; SAHAR 2006; SAHAR-2006; SEHER 06; SEHAR-2006	2006	WRI,AARI,Faisalabad,Punjab		Yes	WL711//F371/TRM	PB 20371-20A-4A-0A-0K-0A
106	Shafaq-2006	SHAFAQ-2006; SHAFAQ2006; V 87094	2006	-		Yes	PB81/HD2182//PB81	PB.1861-3A-3A-OA
107	Sassi-2006		2006	-		No Info	HD-2329	PAU-ACC-3079
108	Lasani-2008	LASANI-2008; LASANI2008; LASANI-08	2008	NIA,Tandojam,Sindh		Yes	PAVON MUTANT-3
109	Hashim-2008	HASHIM-08; HASHIM08; HASHIM 2008; HASHIM-07; HASHIM 07	2008	-	SONALIKA	Yes	II53.388/AN/3/YT54/N10B//LR64/4/B4946.A.4.18.2.1Y/Y53//3*Y50	II 18427-4R-1M-0IND
110	Chakwal-50	CHAKWAL-50; CHAKWAL50; CHAKWAL50	2008	CCRI,Pirsabak,NWFP		Yes	F6.74/BUN//SIS/3/VEE#7 or F6-74/BUN//SIS/3/VEE#7	CM86141-62M-0Y-0M-4Y-0M or CM86141-62-0Y-0M-4Y-0M
111	Faisalabad-2008	FAISALABAD-2008; FAISALABAD2008; FAISALABAD 08; FSD-08	2008	-
112	Miraj-2008	MAIRAJ-2008; MAIRAJ2008; MAIRAJ2008; MERAJ-08; MERAJ-2008	2008	-		Yes	WT(E)/SON64
113	Pirsabak-08	PIRSABAK-08; PIRSABAK08; PIRSABAQ 08	2008	NIFA,Peshawar,NWFP		Yes	JUP/ALD'S'//KLT'S'	CM79510-024Y-2M-05Y-01M-1Y-0B
114	BARS-2009	BARS2009; BARS-2009; PARS 2009; PARS2009	2009	ARI,Tandojam,Sindh		No Info	MAI'S'/NORTENO65/H68	CM 59695
115	NARC-2009	NARC2009; NARC-2009	2009	ARI,Tandojam,Sindh
116	Peshawar9		2009	ABRI,AARI,Faisalabad.,Punjab		No Info	V.84133/V83150	NA
117	Sunahri		2010	WRI,AARI,Faisalabad,Punjab		Yes	JO/AA//FGO or Jo'S'/AA'S'//FG'S'	CM9799-2A-0A
118	AARI-2011	AARI-10; AARI10; V-04178; AARI 10; AARI 11; AARI-2011	2011	-		Yes	OPATA/RAYON//KAUZ	CMBW 90Y3180-0TOPM-3Y-010M-010M-010Y-1M-015Y-0Y
119	Aas-2011	AAS 11; AAS-2011	2011	-		No Info	LU26/HD 2179	PB 19738-18A-4A-3A-0A
120	Punjab-2011	PUNJAB11 ; PUNJAB-11; PUNJAB-2011	2011	WRI,AARI,Faisalabad,Punjab	BLUEBIRD	Yes	CNO67//SON64/KLRE/3/8156	II23584-26Y-2M-1Y-0M
121	Millat-2011	MILLET 2011; MILLAT-2011	2011	ARI,Tandojam,Sindh		Yes	NOR67/7C	II30367-1M-1Y-3M-0Y
122	NARC-2011	MISR 1; MISR1; MISR#1; NR356; NR 356; NR-356; NARC-2011	2011	ARI,Sariab,Quetta,Balochistan		Yes	CNO67/8156//TOB66/CNO67/4/NO/3/12300//LR64A/8156/5/PVN or CNO67/8156//TOB 66/CNO67/4/NOROESTE F66/3/12300//LR64A/8156/5/PVN	CM40577-6M-2Y-4M-1Y-8M-1Y-0B
123	Sarang		2013	ARI,Sariab,Quetta,Balochistan		Yes	CC/INIA/3/TOB/CTFN//BB/4/7C	CM8237-G-1M-3Y-2M-4Y-0M
